# Supplementary material for: A Preliminary Experience of Implementing Deep-Learning Based Auto-Segmentation in Head and Neck Cancer: A Study on Real-World Clinical Cases
Source: Front Oncol. 2021 May 5;11:638197. doi: 10.3389/fonc.2021.638197 (PMC8132944; doi:10.3389/fonc.2021.638197)
Supplement: Supplementary file 1 [file DataSheet_1.csv]

1. How long have you engaged in radiotherapy for nasopharynx cancer?
Options	Percentage%	Results
Less than 1 year	17.60%	3
1 - 3 years	47.10%	8
3 - 5 years	11.80%	2
More than 5 years	23.50%	4
Valid number of participants		17
2. How many HNC patient requried OARs segementation every week?
Options	Percentage%	Results
Less than 1 patient	23.50%	4
1 - 3 patients	52.90%	9
3 - 5 patients	17.60%	3
More than 5 patients	5.90%	1
Valid number of participants		17
3. How long does it takes for you to finish the OAR for one HNC patient?
Options	Percentage%	Results
Less than 30 mins	5.90%	1
30 mins - 1 hour	52.90%	9
1 - 3 hours	35.30%	6
3 - 5 hours	5.90%	1
More than 5 hours	0.00%	0
Valid number of participants		17
4. What is the reason for extremely time-consuming for segemenation? Please select the factors that you think are important
Options	Percentage%	Results
Too much organs, time consuming	94.10%	16
Complex anatomy	64.70%	11
CT cannot reveal anatomical structures	47.10%	8
Lack expericence	35.30%	6
Controversise on contouring	29.40%	5
MR fusion takes time	23.50%	4
Need consideration of planning traget	29.40%	5
Repetitive and tedious work	35.30%	6
Others	5.90%	1
Valid number of participants		17
5. Please rank the factors in question 4 in order of importance
Options	1	2	3	4	5	6	7	8	9	Ranking
Too much organs, time consuming	10	4	2	0	0	0	0	0	0	1
Complex anatomy	2	8	1	0	0	0	0	0	0	2
CT cannot reveal anatomical structures	1	2	3	2	0	0	0	0	0	3
Lack expericence	1	0	2	2	1	0	0	0	0	4
Controversise on contouring	0	2	0	1	2	0	0	0	0	6
MR fusion takes time	1	0	0	1	0	2	0	0	0	8
Need consideration of planning traget	1	0	1	1	0	1	1	0	0	7
Repetitive and tedious work	1	1	1	0	2	0	0	1	0	5
Others	0	0	1	0	0	0	0	0	0	9
Valid number of participants	17
6. What do you pay attention to during the process of manual delineation?
Options	Percentage%	Results
Segementation time	52.90%	9
Segementation accuracy	100.00%	17
whether it can improve work efficiency	88.20%	15
Does it need to be modified	47.10%	8
Other	5.90%	1
Valid number of participants		17
7. Please select the assessment perspective that you think is important in the process of OARs delineation
Options	Percentage%	Results
Accurate location	94.10%	16
Smooth boundaries	23.50%	4
No segementation omissions	76.50%	13
No redundant contouring	52.90%	9
Avoid areas of tumor target	29.40%	5
Conforms to the RTOG guideline or other consensus map	76.50%	13
Other	5.90%	1
Valid number of participants		17
8. What is important in the process of automatic OARs delineation?
Options	1	2	3	4	5	6	7	Ranking
Accurate location	12	3	1	0	0	0	0	1
Smooth boundaries	0	3	0	0	0	1	0	5
No segementation omissions	1	6	6	0	0	0	0	2
No redundant contouring	0	1	2	5	1	0	0	4
Avoid areas of tumor target	0	1	0	1	3	0	0	6
Conforms to the RTOG guideline or other consensus map	4	2	3	2	1	1	0	3
Other	0	0	0	0	0	0	1	7
Valid number of participants	17
9. Please rank the following OARS for HNC patitens in order of difficulty
Options	1	2	3	4	5	6	7	8	9	10	11	12	13	14	15	16	17	18	Ranking
Spinal cord	5	4	2	0	1	2	1	1	0	0	0	0	0	0	0	0	0	1	2
Brainstem	3	7	2	2	0	1	0	1	1	0	0	0	0	0	0	0	0	0	1
Oral cavity	0	1	3	3	3	1	3	1	1	0	0	1	0	0	0	0	0	0	4
Lobe	2	1	1	3	5	2	0	2	0	0	1	0	0	0	0	0	0	0	3
Eye	0	0	0	2	3	2	2	2	3	0	0	0	1	0	0	0	1	1	8
Lens	0	0	0	0	2	3	2	2	2	4	0	0	0	1	0	0	1	0	9
Optic nerve	1	1	1	0	1	2	5	2	0	1	2	0	0	1	0	0	0	0	7
Parotid	0	1	4	0	0	2	0	4	4	1	1	0	0	0	0	0	0	0	6
Larynx	0	0	0	0	0	0	0	0	4	6	4	2	0	0	1	0	0	0	10
Chiasm	3	2	1	3	0	1	1	0	0	3	3	0	0	0	0	0	0	0	5
Pituitary gland	0	0	0	0	0	0	1	0	0	1	5	6	3	0	1	0	0	0	13
temporomandibular joint	0	0	0	0	1	0	0	0	0	0	0	7	5	2	0	1	0	1	14
Inner ear	1	0	1	1	0	1	0	0	0	0	1	0	6	4	2	0	0	0	11
Traches	0	0	0	0	0	0	0	0	0	0	0	1	1	7	5	3	0	0	16
Lips	0	0	0	0	0	0	1	0	1	0	0	0	0	1	6	4	3	1	17
Salivary gland	0	0	0	0	0	0	0	0	0	1	0	0	1	0	2	6	3	4	18
Sublingual gland	0	0	0	2	1	0	0	0	1	0	0	0	0	0	0	3	7	3	15
Constrictor naris	2	0	2	1	0	0	1	2	0	0	0	0	0	1	0	0	2	6	12
Valid number of participants	17
10. What is the time for manual modification after using automatic segementation?
Options	Percentage%	Results
Less than 5 mins	23.50%	4
5 - 30 mins	70.60%	12
0.5 - 1 hour	5.90%	1
1 - 2 hours	0.00%	0
Other	0.00%	0
Valid number of participants		17
